# Supplementary material for: Retrospective Molecular Detection and Characterization of Pathogenic Leptospira in the Philippines
Source: Trop Med Infect Dis. 2026 Mar 4;11(3):69. doi: 10.3390/tropicalmed11030069 (PMC13030237; doi:10.3390/tropicalmed11030069)
Supplement: Supplementary file 1 [file tropicalmed-11-00069-s001.zip]

Archive with 1 entries (1 files):
- tropicalmed-3730227-supplementary.pdf
